# Supplementary material for: Hemophagocytic Lymphohistiocytosis Associated with Immune Checkpoint Inhibitors: A Pharmacovigilance Analysis of Spontaneous Reports
Source: Cancers (Basel). 2026 Apr 4;18(7):1164. doi: 10.3390/cancers18071164 (PMC13072010; doi:10.3390/cancers18071164)
Supplement: Supplementary file 1 [file cancers-18-01164-s001.zip]

Archive with 1 entries (1 files):
- cancers-4210848-supplementary.pdf
